# Supplementary material for: Tissue-Specific Enhancement of Insulin Function and Restoration of Glucose-Stimulated Insulin Secretion by Croton guatemalensis Lotsy and Eryngium cymosum F. Delaroche
Source: Pharmaceuticals (Basel). 2025 Sep 24;18(10):1433. doi: 10.3390/ph18101433 (PMC12567235; doi:10.3390/ph18101433)
Supplement: Supplementary file 1 [file pharmaceuticals-18-01433-s001.zip]

Archive with 1 entries (1 files):
- pharmaceuticals-3834012-supplementary.pdf
